# Supplementary material for: The Effects of Short-Term N-Acetylcysteine Supplementation on Biochemical Parameters in Endurance-Trained Adults: A Randomized Clinical Trial
Source: Metabolites. 2026 Jul 18;16(7):505. doi: 10.3390/metabo16070505 (PMC13414332; doi:10.3390/metabo16070505)
Supplement: Supplementary file 1 [file metabolites-16-00505-s001.zip]

Archive with 2 entries (2 files):
- metabolites-4383893-supplementary.pdf
- Supplementary Material File S1 - CONSORT checklist.pdf
